# Supplementary material for: Toward consensus: using the Delphi method to form an international expert consensus statement on ultra-processed food addiction
Source: Front Psychiatry. 2025 May 1;16:1542905. doi: 10.3389/fpsyt.2025.1542905 (PMC12078235; doi:10.3389/fpsyt.2025.1542905)
Supplement: Supplementary file 1 [file DataSheet1.zip]

Archive with 2 entries (2 files):
- Supplementary Material B. Consensus Participants and Facilitators.docx
- Supplementary Material A. Food Addiction Consensus Statement May 2024.docx
